# Supplementary material for: Mutagenesis and structural modeling implicate RME-8 IWN domains as conformational control points
Source: PLoS Genet. 2022 Oct 24;18(10):e1010296. doi: 10.1371/journal.pgen.1010296 (PMC9642905; doi:10.1371/journal.pgen.1010296)
Supplement: S1 Data — (TXT) [file pgen.1010296.s007.txt]

WT	ΔIWN1+2r	ΔIWN4r	ΔIWN3+4r	ΔIWN3r
3.389507	1.564576	9.997639	9.833865	11.96181
3.717048	2.622508	6.027688	4.67971	12.46255
2.429845	1.446591	4.787018	3.418909	8.216633
1.87828	1.216379	7.749562	21.67118	16.16329
2.098566	1.303683	6.724119	15.0667	15.07206
2.397984	1.350564	5.165646	22.1801	11.82947
2.584568	1.579388	7.582336	15.04873	6.378496
1.286928	1.256836	5.987081	13.93343	9.476173
2.862293	1.689094	5.892765	22.73233	7.026511
4.030589	1.897215	4.086126	20.52813	3.965982
3.210604	2.210674	6.035808	24.13054	6.351905
1.118163	1.861473	4.827399	17.25177	5.550368
2.107579	1.095916	17.71905	6.817858	9.222963
0.967795	0.856965	14.57727	5.073517	8.126443
1.874546	1.377317	11.35003	6.123643	7.770312
	1.669706		23.32786
	2.004214		25.36449
	2.105911		30.01576
