# Supplementary material for: Mutagenesis and structural modeling implicate RME-8 IWN domains as conformational control points
Source: PLoS Genet. 2022 Oct 24;18(10):e1010296. doi: 10.1371/journal.pgen.1010296 (PMC9642905; doi:10.1371/journal.pgen.1010296)
Supplement: S2 Data — (TXT) [file pgen.1010296.s008.txt]

WT	IWN4*	ΔIWN1+2r	ΔIWN4r	ΔIWN3+4r	ΔIWN3r
75.88	25.58	11.76	87.5	100	28.57
34.34	9.929	46.09	69.48	98.54	84.87
39.62	75.44	85.11	66.67	92.81	100
56.6	65.12	45.16	27.27	88.24	77.88
100	44.44	79.58	92.71	83.7	87.63
85	73.22	80.17	87.92	100	100
31.13	59.24	67.08	87.27	100	94.76
89.55	79.28		65.33	100	98.65
57.72	82.87		100	88.08	93.55
84.31	71.54		100	96.88	99.22
60.4	21.01		89.41		93.69
99.27	63.87		94.27		99.39
53.47	60.76		76.97		52.54
74.78	37.95		75.81		96.71
53.47	71.51		81.4		65.64
86.13	71.26		98.04		77.53
64.22	49.67		100		84.85
33.93	40.94		100		64.38
45.57	13.16				84.07
36.99	100
52.68	73.85
76.74
60.29
73.61
81.61
80.18
15.87
