# Supplementary material for: Mutagenesis and structural modeling implicate RME-8 IWN domains as conformational control points
Source: PLoS Genet. 2022 Oct 24;18(10):e1010296. doi: 10.1371/journal.pgen.1010296 (PMC9642905; doi:10.1371/journal.pgen.1010296)
Supplement: S3 Data — (TXT) [file pgen.1010296.s009.txt]

WT	IWN4*	ΔIWN1+2r	ΔIWN4r	ΔIWN3+4r	ΔIWN3r
0.179026	0.25399	-0.36909	0.407512	0.017397	0.118792
0.661203	-0.36251	-0.17964	0.044835	0.200647	-0.21363
0.472448	0.084669	-0.3728	0.001807	-0.08229	0.256874
-0.00233	0.120336	-0.68011	0.486219	-0.28081	0.152795
0.699048	0.090174	-0.34594	0.14434	-0.00106	0.223312
-0.23021	0.13917	0.182396	0.189467	-0.11029	-0.00004
0.787733	-0.54961	-0.34379	0.35128	0.084415	-0.21125
0.656439	0.242886	-0.24165	-0.00667	-0.28456	0.155697
0.824397	-0.23889	-0.08045	-0.06987	0.236924
0.60358	-0.05467	0.01642	0.047458	0.51921
0.371192	-0.21714	-0.14238	0.333803	0.220863
0.292288	0.15261	-0.3506	0.407066	0.196333
0.780021	-0.27273	-0.15417	-0.08849	0.255199
0.037804		-0.44273	0.313571
0.13559		-0.26522	-0.19333
0.239263		-0.55512	0.33412
0.296124			0.123965
0.38054			0.040845
0.45915			0.39419
0.400957			0.277445
0.138277			0.334342
			0.232637
