# Supplementary material for: Mutagenesis and structural modeling implicate RME-8 IWN domains as conformational control points
Source: PLoS Genet. 2022 Oct 24;18(10):e1010296. doi: 10.1371/journal.pgen.1010296 (PMC9642905; doi:10.1371/journal.pgen.1010296)
Supplement: S4 Data — (TXT) [file pgen.1010296.s010.txt]

WT	ΔIWN1+2r	ΔIWN3+4r
-0.500606	-0.708972	0.650399
-0.42017	-0.708197	-0.290456
-0.548734	-0.500305	-0.150004
-0.689601	-0.649746	0.236228
-0.740421	-0.351047	-0.0565064
-0.327522	-0.676793	0.274935
-0.327522	-0.56563	-0.0603519
-0.527596	-0.655272	-0.13419
-0.533168	-0.596724	-0.294404
-0.650963	-0.201056	-0.177421
-0.403662	-0.371848
-0.603865	-0.477418
-0.643127	-0.432906
-0.658777	-0.553129
-0.600749	-0.455107
-0.429841	-0.179291
-0.633817
-0.450965
-0.208767
