# Supplementary material for: Mutagenesis and structural modeling implicate RME-8 IWN domains as conformational control points
Source: PLoS Genet. 2022 Oct 24;18(10):e1010296. doi: 10.1371/journal.pgen.1010296 (PMC9642905; doi:10.1371/journal.pgen.1010296)
Supplement: S5 Data — (TXT) [file pgen.1010296.s011.txt]

rme-8ts	WT	ΔIWN1+2r	ΔIWN3+4r
7402	4235	1079	12652
7906	2140	4643	9946
12813	2013	3795	4084
11195	2967	10864	10307
7580	1836	2083	4844
7580	1149	2060	2376
10594	1087	2376	3251
10995	2647	4012	2273
9891	2063	6394	4083
8665	3113	3992	5265
8434	3504	7097	13160
2397	3477	4420	15639
10914	3515	9665	7957
10722	2785	6712	20229
10368	1618	6617	7976
8872	5145	3561	5181
5313	4935	2622	7162
10661	2256	7839	19620
11105	2144	3584	11670
10523	3429	3433	7837
8698	3650	7591	10319
5537	2758	5223	8075
11642	2361	3469	9405
3750	7643	2678	5597
8526	15239	2544	2962
9667	6944	3069	5408
9961	5150	6863	4748
11758	7943	5418	3776
	6196	16119	4969
	7452	5815	6213
	3672	6050	5975
	4930	6001	2627
	4642	4535	2289
	4646	7755	1424
	7985	6658	3530
	7088	7699	2308
	3108	4778	2900
	8715	4832	2472
	3299	6733	3308
	4013	7362	1709
	4651	8714	1866
	4171	3112	7483
	2193	9729	7972
	1421	8003	10497
	4268	15506	5684
	1958	8367	10226
	5042	4547	5174
	3069		12700
	3972		13361
	1893		7569
	2310		7902
	705		8979
	4208		12281
	7857		8906
	6771		8971
	9736		9154
	8319		5381
	5032		13695
			6462
			7346
			6776
			6254
			10380
			10977
			10093
			9591
			11673
			7779
			6952
			3603
			4794
			8925
			8118
			5729
