# Supplementary material for: Mutagenesis and structural modeling implicate RME-8 IWN domains as conformational control points
Source: PLoS Genet. 2022 Oct 24;18(10):e1010296. doi: 10.1371/journal.pgen.1010296 (PMC9642905; doi:10.1371/journal.pgen.1010296)
Supplement: S6 Data — (TXT) [file pgen.1010296.s012.txt]

WT	IWN3*	IWN4*	WT	IWN3*	IWN4*
-0.14921	0.027456	-0.03477	-0.40944	-0.4241	-0.03477
-0.15721	-0.01657	-0.48362	-0.36085	-0.42082	-0.48362
-0.06011	-0.03479	-0.57709	-0.67529	-0.27237	-0.57709
0.069619	0.039844	-0.46265	-0.38269	-0.31014	-0.46265
-0.08307	0.040276	-0.52395	-0.24903	-0.39136	-0.52395
-0.02337	-0.02654	-0.25244	-0.4887	-0.32516	-0.25244
-0.10132	-0.03591	-0.58933	-0.37198	-0.27708	-0.58933
0.01362	-0.00953	-0.39186	-0.51804	-0.18928	-0.39186
-0.13247	-0.00129	-0.54911	-0.48004	-0.23632	-0.54911
-0.08048	0.155337	-0.38697	-0.4669	-0.29273	-0.38697
-0.11514	0.014504	-0.62119	-0.55128	-0.2294	-0.62119
-0.04958	0.15432	-0.37682	-0.43915	-0.4191	-0.37682
-0.10241	-0.07991	-0.49749	-0.2287	-0.24654	-0.49749
0.018795	0.038001		-0.52296	-0.27174
0.018942	0.002838		-0.49749	-0.53375
-0.0633				-0.14683
0.002809
