# Supplementary material for: Mutagenesis and structural modeling implicate RME-8 IWN domains as conformational control points
Source: PLoS Genet. 2022 Oct 24;18(10):e1010296. doi: 10.1371/journal.pgen.1010296 (PMC9642905; doi:10.1371/journal.pgen.1010296)
Supplement: S9 Data — (TXT) [file pgen.1010296.s015.txt]

WT/SNX-1	IWN3*/SNX-1	IWN4*/SNX-1	WT/HRS	IWN3*/HRS	IWN4*/HRS
0.861543	0.381012	0.64193	0.179026	0.25399	0.405886
0.797796	0.490491	0.557904	0.661203	-0.36251	0.003635
0.8072	0.046777	0.606153	0.472448	0.084669	-0.09677
0.714254	0.723254	0.593879	-0.00233	0.120336	0.562259
0.743258	0.247667	0.797805	0.699048	0.090174	0.446846
0.650978	0.280622	0.673041	-0.23021	0.13917	0.179321
0.883702	0.276432	0.596153	0.787733	-0.54961	0.03884
0.795114	0.590576	0.585637	0.656439	0.242886	-0.05794
0.469048		0.527946	0.824397	-0.23889	0.505109
		0.580109	0.60358	-0.05467	-0.09968
		0.721682	0.371192	-0.21714	0.355789
		0.815818	0.292288	0.15261	0.210296
			0.780021	-0.27273	0.142968
			0.689686
			0.346281
			0.300483
			0.057524
			0.212804
			0.531152
			0.551397
			0.626684
			0.603098
			0.054983
			-0.1097
			0.304466
			0.890303
			0.895953
			-0.19489
			0.203462
			0.304466
