# Supplementary material for: Mutagenesis and structural modeling implicate RME-8 IWN domains as conformational control points
Source: PLoS Genet. 2022 Oct 24;18(10):e1010296. doi: 10.1371/journal.pgen.1010296 (PMC9642905; doi:10.1371/journal.pgen.1010296)
Supplement: S10 Data — (TXT) [file pgen.1010296.s016.txt]

wild-type	rme-8ts	WT	IWN3*	IWN4*	ΔIWN1+2r	ΔIWN3+4r
1.492841	2.224199	0.812174	0.980877	0.527338	2.367423	3.11642
1.059693	1.6173	0.933412	2.118518	1.031935	1.972047	2.980919
2.993486	2.553981	0.788556	2.143902	0.571918	3.691874	1.503392
0.618217	2.068396	0.981424	2.878676	0.907406	2.733369	2.315415
0.767706	1.986373	0.35156	2.004635	1.188982	2.735727	1.145717
0.783641	1.928764	0.376535	2.287928	1.722735	1.900433	1.656945
1.572564	4.219611	1.564367	1.464978	1.984456	2.127821	2.24624
1.304138	1.926258	2.038104	1.734993	0.757044	4.051461	2.06798
1.752795	2.29256	1.892248	0.850565	0.922276	4.577522	0.689334
1.100814	2.501166	0.554832	1.663635	0.916937	2.282162	1.110839
0.517614	2.688148	0.559276	0.779414	1.235458	2.425383	2.044584
1.182251	2.925086	1.788419	1.364916	0.756026	2.223461	3.593151
1.807406	3.05583	1.26664	1.474485	1.003307	5.849972	2.91226
0.476407	2.37452	1.145549	0.788961	0.956442	5.638302	1.954594
0.528616		0.55837	1.029536	0.874392	2.335462	3.115827
0.707866		2.532821	1.228952	0.95887	1.669619	2.711999
0.648626		2.171331	1.495066	0.679738	2.930961	1.284011
0.436838		1.032203	0.924755		2.847573	1.643649
0.367339		1.067539	0.917679		1.157466	2.086425
1.784363		0.91766	1.820411
0.714044		0.188747	1.176709
0.637029		1.170856	0.925579
0.601168		0.844785	0.682468
1.511925		0.972733	2.950622
0.558456		1.639254	2.368744
0.847513		1.762828	1.65239
		1.551708	2.318091
		0.797151
		1.781503
		0.951611
		2.381948
		1.596736
		1.488761
		2.442884
		1.872843
		1.463456
		1.740856
		2.853132
		2.512445
