# Supplementary material for: Mutagenesis and structural modeling implicate RME-8 IWN domains as conformational control points
Source: PLoS Genet. 2022 Oct 24;18(10):e1010296. doi: 10.1371/journal.pgen.1010296 (PMC9642905; doi:10.1371/journal.pgen.1010296)
Supplement: S11 Data — (TXT) [file pgen.1010296.s017.txt]

WT	rme-8ts	IWN3*
31.82592	27.68804	44.48263
31.82592	17.88316	10.11474
22.84071	20.67978	11.53035
23.31251	29.00648	12.26303
15.59135	27.03162	16.09864
20.89204	22.2788	11.45881
13.42192	13.74224	8.03777
16.55542	17.91437	5.961022
14.89872	15.86743	5.592725
12.08634	12.09297	5.847406
10.35075	9.362702	10.8611
20.24376	9.362702	9.724282
14.87971	9.362702	10.01145
14.87971		8.087656
14.87971		8.212664
13.01679		13.42038
20.61954		10.39992
19.26096		8.108758
		18.51716
		13.04328
