# Supplementary material for: Mutagenesis and structural modeling implicate RME-8 IWN domains as conformational control points
Source: PLoS Genet. 2022 Oct 24;18(10):e1010296. doi: 10.1371/journal.pgen.1010296 (PMC9642905; doi:10.1371/journal.pgen.1010296)
Supplement: S12 Data — (TXT) [file pgen.1010296.s018.txt]

wt	wt	wt	wt	rme-8ts	rme-8ts	rme-8ts	rme-8ts
1	1	1		1	1	1	1
0.041569	0.060559	0.067566		0.031602	0.045517	0.024784	0.033395
0.061917	0.200021	0.230278		0.100436	0.088981	0.095789	0.115235
0.14171	0.327822	0.394509		0.180453	0.13624	0.16362	0.146404
0.217508	0.415985	0.464705		0.231649	0.162768	0.205979	0.169486
0.232071	0.51335	0.533729		0.26486	0.187547	0.276362	0.19451
0.290077	0.57749	0.661064		0.311177	0.212141	0.315825	0.202363
0.302549	0.529476	0.670681		0.324125	0.196997	0.344659	0.216954
0.32512	0.636056	0.732587		0.338483	0.19613	0.340402	0.262183
0.347497	0.654737	0.620465		0.328721	0.21909	0.397327	0.270372
0.472124	0.666033	0.601585		0.338922	0.231173	0.415328	0.244089
0.46998	0.644599	0.728792		0.393695	0.234442	0.398213	0.266108
0.492835	0.787338	0.772344		0.346255	0.243483	0.413362	0.27709
0.459507	0.675876	0.790546		0.316316	0.256573	0.420278	0.23319
0.468956	0.714015	0.80325		0.346165	0.232308	0.407401	0.250116
0.515338	0.715693	0.693719		0.335193	0.247037	0.418405	0.2597
0.490157	0.711141	0.676777		0.345617	0.256363	0.422705	0.239596
0.515628	0.692573	0.58698		0.338131	0.228694	0.40967	0.25409
0.482192	0.611778	0.769375		0.376291	0.232534	0.396759	0.235687
0.550446	0.611622	0.631002		0.395401	0.216561	0.434555	0.238221
0.496746	0.637836	0.516283		0.375113	0.242887	0.422288	0.210225
0.487979	0.668372	0.470161		0.393794	0.224941	0.413413	0.235644
0.510195	0.657919	0.408965		0.337077	0.257107	0.38113	0.198539
0.553111	0.585539	0.425064		0.320281	0.25405	0.374269	0.193086
0.491806	0.583146	0.455644		0.33557	0.215686	0.376346	0.217125
