# Supplementary material for: Mutagenesis and structural modeling implicate RME-8 IWN domains as conformational control points
Source: PLoS Genet. 2022 Oct 24;18(10):e1010296. doi: 10.1371/journal.pgen.1010296 (PMC9642905; doi:10.1371/journal.pgen.1010296)
Supplement: S13 Data — (TXT) [file pgen.1010296.s019.txt]

wild-type	rme-8ts	WT	ΔIWN1+2r	ΔIWN4r	ΔIWN3+4r	ΔIWN3r
54314	21728	27163	32412	16490	39314	39458
61316	35355	42557	28319	21646	20101	32675
34211	25516	32107	29645	23170	18514	36344
43871	472	37858	29812	55092	24768	32332
32145	24766	40733	31449	37223	40363	26301
40289	22961	33559	29961	24935	35577	27664
24324	31376	27397	22384	25517	25194	29120
54757	34773	20967	53459	30857	16962	31704
60875	28932	66121	43001	24019	18562	29351
46603	30823	35664	26549	25508	27689	21979
46603	26880	36039	27448	27998	19408	21968
71564	28381	32747	34013	24332	36898	56572
58868	25393	29106	30091	15907	21995	19460
	25147	37199	39490	20434	22416	17971
	29170	32715	25591	21185	35173
		54833	27284	15933	33777
		35913	41641	28999	28170
		29667	25294		32968
		69705	28079		20967
		20372
		39902
		40961
		23040
		27260
		31251
		16027
		27525
		64511
		64511
		34656
		36055
		45339
		43279
		32015
		31965
		36945
		57978
		53907
		34816
