# Supplementary material for: Mutagenesis and structural modeling implicate RME-8 IWN domains as conformational control points
Source: PLoS Genet. 2022 Oct 24;18(10):e1010296. doi: 10.1371/journal.pgen.1010296 (PMC9642905; doi:10.1371/journal.pgen.1010296)
Supplement: S14 Data — (TXT) [file pgen.1010296.s020.txt]

WT	ΔIWN1+2r	ΔIWN4r	ΔIWN3+4r	ΔIWN3r
0.179026	-0.36909	0.407512	0.017397	0.118792
0.661203	-0.17964	0.044835	0.200647	-0.21363
0.472448	-0.3728	0.001807	-0.08229	0.256874
-0.00233	-0.68011	0.486219	-0.28081	0.152795
0.699048	-0.34594	0.14434	-0.00106	0.223312
-0.23021	0.182396	0.189467	-0.11029	-0.00004
0.787733	-0.34379	0.35128	0.084415	-0.21125
0.656439	-0.24165	-0.00667	-0.28456	0.155697
0.824397	-0.08045	-0.06987	0.236924
0.60358	0.01642	0.047458	0.51921
0.371192	-0.14238	0.333803	0.220863
0.292288	-0.3506	0.407066	0.196333
0.780021	-0.15417	-0.08849	0.255199
0.037804	-0.44273	0.313571
0.13559	-0.26522	-0.19333
0.239263	-0.55512	0.33412
0.296124		0.123965
0.38054		0.040845
0.45915		0.39419
0.400957		0.277445
0.138277		0.334342
		0.232637
