# Supplementary material for: Mutagenesis and structural modeling implicate RME-8 IWN domains as conformational control points
Source: PLoS Genet. 2022 Oct 24;18(10):e1010296. doi: 10.1371/journal.pgen.1010296 (PMC9642905; doi:10.1371/journal.pgen.1010296)
Supplement: S15 Data — (TXT) [file pgen.1010296.s021.txt]

WT	ΔIWN1+2r	ΔIWN4r	ΔIWN3+4r	ΔIWN3r
6982.77	13313.5	4920.14	8621.27	5185.71
14410.7	14037.2	5138.37	10848.6	11762.9
6674.02	13082	10141	9405.93	9795.47
6674.02	13835.8	11131.6	15974.9	13851
7530.96	4366.46	9807.03	10592.1	6421.85
9091.3	8858.64	7544.06	7682.01	123.889
11822.3	7864.12	7010.91	94.455	12711.3
6608.18	3590.71	5495.96	9870.66	2624.98
16678.2	6707.39	10711.4	13314.5	11417.1
18611.4	8965.04	8393.74	4473.53	21473.9
8427.61	14617.2	7987.33	6701.17	121.509
7125.22	10019.7	8533.09		18068.4
6587.18	9209.04	9302.4
7304.01	3144.7	6210.77
7485.64	3234.68	4881.3
12326.9	3742	20748.3
5801.67	5841.84	5079.9
11384.8		15764
4705.29		7987.47
		3266.35
		9672.08
		7058.92
		9124.25
		11689.6
		10722.8
