# Supplementary material for: Mutagenesis and structural modeling implicate RME-8 IWN domains as conformational control points
Source: PLoS Genet. 2022 Oct 24;18(10):e1010296. doi: 10.1371/journal.pgen.1010296 (PMC9642905; doi:10.1371/journal.pgen.1010296)
Supplement: S16 Data — (TXT) [file pgen.1010296.s022.txt]

WT	ΔIWN1+2r	ΔIWN4r	ΔIWN3+4r	ΔIWN3r
-0.500606	-0.708972	0.0350119	0.650399	-0.575466
-0.42017	-0.708197	-0.609848	-0.290456	0.00705166
-0.548734	-0.500305	-0.539413	-0.150004	0.183154
-0.689601	-0.649746	-0.21743	0.236228	-0.360757
-0.740421	-0.351047	0.0689365	-0.0565064	0.0646798
-0.327522	-0.676793	-0.234956	0.274935	0.0648251
-0.327522	-0.56563	0.876836	-0.0603519	-0.443955
-0.527596	-0.655272	-0.173406	-0.13419	-0.482676
-0.533168	-0.596724	0.295786	-0.294404	-0.103434
-0.650963	-0.201056	-0.188534	-0.177421	-0.370957
-0.403662	-0.371848	-0.294241		-0.470253
-0.603865	-0.477418	-0.385794		-0.467175
-0.643127	-0.432906	-0.350357		-0.174109
-0.658777	-0.553129	0.567902		0.288627
-0.600749	-0.455107	0.5456
-0.429841	-0.179291	-0.0018686
-0.633817		0.575612
-0.450965		0.0775619
-0.208767		0.293741
		0.394187
		0.00694375
		0.00694375
		-0.190268
		-0.142524
		0.172096
		-0.102223
		0.215895
		0.58788
