# Supplementary material for: Mutagenesis and structural modeling implicate RME-8 IWN domains as conformational control points
Source: PLoS Genet. 2022 Oct 24;18(10):e1010296. doi: 10.1371/journal.pgen.1010296 (PMC9642905; doi:10.1371/journal.pgen.1010296)
Supplement: S17 Data — (TXT) [file pgen.1010296.s023.txt]

wt	rme-8ts	EtoK	ENEtoKKK/wt
1809.55	2617.659	3303.834	3797.748
1653.036	4862.207	3248.58	1514.692
2780.756	3632.455	6472.38	8573.151
3659.74	1384.32	3995.909	2247.593
3631.598	2546.264	4705.659	5088.721
2375.704	4496.854	2682.091	3001.39
3167.998	1720.662	2337.314	7052.769
3669.624	2118.926	3553.768	8097.319
3375.643	3559.317	3041.201	4463.884
1953.813	8338.149	2650.916	6104.194
1337.006	3793.451	2825.227	4819.341
5188.269	5794.72	4727.028	5291.2
4127.762	4449.008	3640.49	6407.092
3163.155	4755.485	5633.772	5565.85
2905.552	4183.335	5283.538	5774.473
5243.753	6327.284	4158.022	6645.305
1888.916	3787.557	1841.143	4322.228
3386.729	2969.74	1537.98	3050.844
3888.304	6513.71	3939.967	2357.023
3537.565	2059.888	4577.036	2439.719
5030.897	1975.524	3726.785	5729.108
1894.857	3184.251	2311.548	6572.736
4079.314	5260.142	7615.132	5944.906
	3761.642	2447.187	3957.547
	3512.195	3185.754	2111.45
	7828.051	3452.336	2252.026
	8519.35	2694.94	7506.498
		2286.881	7384.398
		2927.153	5750.683
		2425.709	4103.587
		7820.243	3284.807
		7805.929	4226.139
		4574.013	3753.851
		3101.017	4268.401
		3216.492	5393.082
		2783.013	7438.571
			8180.199
			5247.77
			6192.88
			7991.035
			5014.918
			4731.353
			1240.478
			5073.369
			5900.958
